# Supplementary material for: Skeletal muscle AMPK is not activated during 2 h of moderate intensity exercise at ∼65% V˙O2peak in endurance trained men
Source: J Physiol. 2020 Jul 27;598(18):3859–70. doi: 10.1113/JP277619 (PMC7540472; doi:10.1113/JP277619)
Supplement: Supplementary file 1 — Statistical Summary Document [file TJP-598-3859-s001.xlsx]

## Sheet: Statistical Summary Table
Statistical Summary Document
Manuscript Title:	Skeletal muscle AMPK is not activated during 2 hours of moderate intensity exercise at ~65% VO2 peak in endurance trained men
Authors:	G. K. McConell1, 2, G.D. Wadley2,3, K. Le plastrier4 and K. C. Linden2,5
Animal model used, if applicable:	NA
Underlying hypothesis:	Skeletal muscle AMPK will not be activated during 120 min of exercise at 65% VO2 peak in endurance trained men.
Definitions of ‘n’:	n= The number of people or their samples tested in a particular experiment
Statistical summary table:
Experimental question number	Finding/ conclusion	Experimental location/variable	Mean value	Standard Deviation	n	P	Units	Data comparisons	Statistical test	Any other variable	Figure/table in which data are presented	Comments
Multiple comparisons for the same question are shown in different rows		e.g. cortex vs cerebellum or genotype	(or other summary statistic)	(SD)	(value)	If P is considered significant against a stated confidence limit, authors may indicate this in bold		e.g. WT vs KO		e.g. subjects’ age or sex		e.g. observation
1	no significant difference in age, weight, height or BMI between the untrained and exercise trained groups	subject characterists	As per Table 1 eg Age 23 years (UT; 26 years T)	3 (UT); 2 (T)	11 UT; 7 T	0.432402966771621 (age), 0.2884126 (weight), 0.29154 (height), 0.654306 (BMI)	years, KG, M, KG.,2	UT (untrained) vs T (Trained)	T test		Table 1
2	VO2 max was significantly higher in endurance trained men	Maximal oxygen consumption	37.9 vs 61.8	5.6 vs 2.2	11 UT; 7 T	1.22891e-08	ml/kg	UT (untrained) vs T (Trained)	T test		Table 1
3	no significant difference in %VO2 during sub maximal exercise between trained and untrained	oxygen consumption	66 vs 65	4.5 vs 1.6	11 UT; 7 T	0.201514	ml/kg	UT (untrained) vs T (Trained)	T test		Table 2
4	Workload was significantly higher in the trained group	cycling workload	100 vs 190	21 vs15	11 UT; 7 T	3.61079e-07	watts	UT (untrained) vs T (Trained)	T test		Table 2
5	no significant difference between UT and T in PCR mucle metabolites	Skeletal muscle	eg 120 min 42.9 v 56.6	11.5 v 13.8	11 UT; 7 T	0.7755	mmol.kg-1 d.m	UT (untrained) vs T (Trained)	two factor (training x time) repeated measures ANOVA		Table 3
6	no significant difference between UT and T in CR mucle metabolites	Skeletal muscle	eg 120 min 69.7 v 58.8	17.6 v 15.9	11 UT; 7 T	0.628	mmol.kg-1 d.m	UT (untrained) vs T (Trained)	two factor (training x time) repeated measures ANOVA		Table 3
7	no significant difference between UT and T in ATP mucle metabolites	Skeletal muscle	eg 120 min 24.3 v 24.1	3.5 v 3.0	11 UT; 7 T	0.5067	mmol.kg-1 d.m	UT (untrained) vs T (Trained)	two factor (training x time) repeated measures ANOVA		Table 3
8	no significant difference between UT and T in ADP mucle metabolites	Skeletal muscle	eg 120 min 409 v 248	199 v 117	11 UT; 7 T	0.3481	umol.kg-1 d.m	UT (untrained) vs T (Trained)	two factor (training x time) repeated measures ANOVA		Table 3		15 v 8.4
9	Significant difference between UT and T in Lactate mucle metabolites	Skeletal muscle	eg 120 min 27.5 v11.6	11 v4.9	11 UT; 7 T	LSD=3.968	mmol.kg-1 d.m	UT (untrained) vs T (Trained)	two factor (training x time) repeated measures ANOVA		Table 3
10	Significant difference between UT and T in AMP free mucle metabolites	Skeletal muscle	eg 120 min 13.5 v3.2	4.1 v2.6	11 UT; 7 T	LSD=1.509	umol.kg-1 d.m	UT (untrained) vs T (Trained)	two factor (training x time) repeated measures ANOVA		Table 3
11	Significant difference between UT and T in muscle glycogen	Skeletal muscle	eg 120 min 79.9 vs 178.7	55.1 v 71.8	11 UT; 7 T	P<0.0001	mmol.kg-1 d.m	UT (untrained) vs T (Trained)	two factor (training x time) repeated measures ANOVA		Figure 1
12	no significant difference between UT and T in plasma glucose	Plasma	eg 120 min 4.8 v4.7	0.57v0.63	11 UT; 7 T	0.3095	mmol. L-1	UT (untrained) vs T (Trained)	two factor (training x time) repeated measures ANOVA		Figure 2
13	Significant difference between UT and T in plasma insulin at 120 min	Plasma	eg 120 min 43 v 33	15 v 8.4	11 UT; 7 T	LSD=7.717	pmol. L-1	UT (untrained) vs T (Trained)	two factor (training x time) repeated measures ANOVA		Figure 2
14	Significant difference between UT and T in plasma lactate at 120 min	Plasma	eg 120 min 2.45 v 1.32	0.71 v 0.34	11 UT; 7 T	LSD=0.424	mmol. L-1	UT (untrained) vs T (Trained)	two factor (training x time) repeated measures ANOVA		Figure 2
15	no significant difference between UT and T in plasma glycerol	Plasma	eg 120 min 378 v 395	0.12 v 0.11	11 UT; 7 T	0.8911	umol. L-1	UT (untrained) vs T (Trained)	two factor (training x time) repeated measures ANOVA		Figure 3
16	Significant difference between UT and T in plasma NEFA at 120 min	Plasma	eg 120 min 0.98 v0.61	0.4 v 0.11	11 UT; 7 T	LSD=0.11	mmol. L-1	UT (untrained) vs T (Trained)	two factor (training x time) repeated measures ANOVA		Figure 3
17	no significant difference between UT and T in AMPK alpha 1 activity	Skeletal muscle	0 min 9.92 v 7.64	6 v 4.75	11 UT; 7 T	0.2574	mU.min.mg protein	UT (untrained) vs T (Trained)	two factor (training x time) repeated measures ANOVA		Figure 4
18	Significant difference between UT and T in AMPK alpha 2 activity at 120 min	Skeletal muscle	121 min 19 v 6.53	12.9 v 4.7	11 UT; 7 T	0.0125	mU.min.mg protein	UT (untrained) vs T (Trained)	two factor (training x time) repeated measures ANOVA		Figure 4
19	Significant difference between UT and T in AMPK thr172 at 120 min	Skeletal muscle	120 min 1.89 V 1.39	0.77 v0.49	11 UT; 7 T	LSD=0.356	AMPK thr 172/total alpha protein	UT (untrained) vs T (Trained)	two factor (training x time) repeated measures ANOVA		Figure 5
20	Significant difference between UT and T in ACCB phosphorylation at 120 min	Skeletal muscle	120 min 22.46 v 14.83	7.82 vs 7.0	11 UT; 7 T	LSD=3.555	ACCB ser 222 /ACCB protein	UT (untrained) vs T (Trained)	two factor (training x time) repeated measures ANOVA		Figure 5
